# Supplementary material for: Cognitive Function Trajectories and Factors among Chinese Older Adults with Subjective Memory Decline: CHARLS Longitudinal Study Results (2011–2018)
Source: Int J Environ Res Public Health. 2022 Dec 13;19(24):16707. doi: 10.3390/ijerph192416707 (PMC9778675; doi:10.3390/ijerph192416707)
Supplement: Supplementary file 1 [file ijerph-19-16707-s001.zip]

Archive with 1 entries (1 files):
- ijerph-2057609-supplementary.pdf
